# Supplementary material for: Enhanced function and quality of life following 5 months of exercise therapy for patients with irreparable rotator cuff tears – an intervention study
Source: BMC Musculoskelet Disord. 2016 Jun 8;17:252. doi: 10.1186/s12891-016-1116-6 (PMC4898474; doi:10.1186/s12891-016-1116-6)
Supplement: Additional file 1: Table S1. — Oxford Shoulder Score. (XLSX 12 kb) [file 12891_2016_1116_MOESM1_ESM.xlsx]

## Sheet: Baseline
ID/question	1	2	3	4	5	6	7	8	9	10	11	12
2	0	2	4	4	4	3	3	2	3	3	3	1
3	0	2	3	4	3	4	2	2	3	1	1	0
5	1	2	4	4	4	0	0	1	1	2	1	0
6	1	2	3	3	3	2	2	2	2	3	2	2
7	1	2	3	3	4	4	1	1	2	2	1	0
8	1	2	4	4	4	3	1	1	2	3	2	0
10	1	1	2	2	2	0	2	2	0	2	2	1
11	1	2	3	3	4	3	2	1	2	2	1	1
12	2	4	4	4	4	4	4	3	4	4	4	3
13	1	1	2	4	4	3	3	2	2	3	3	2
14	1	2	3	2	2	2	1	1	1	4	1	0
15	1	1	3	1	4	1	0	1	0	3	0	0
16	1	2	2	3	0	1	3	1	3	0	1	1
18	1	2	3	4	3	1	3	2	2	4	2	1
19	1	3	3	4	4	4	3	3	2	3	3	2
20	2	3	4	4	3	3	3	2	2	2	1	2
21	0	2	2	4	1	4	2	2	0	2	2	1
22	1	1	1	4	1	0	1	1	1	3	2	0
23	1	2	2	4	4	4	4	3	3	4	3	0
24	1	1	2	4	2	1	1	1	1	1	1	1
26	1	1	2	2	2	3	2	2	1	3	1	0
27	1	2	2	4	2	1	1	1	2	2	1	0
29	1	4	4	4	4	4	4	3	4	3	3	4
30	2	3	3	4	3	4	2	3	3	4	2	2

## Sheet: 3 months
ID/question	1	2	3	4	5	6	7	8	9	10	11	12
2	2	3	3	4	4	4	3	3	3	3	3	2
3	2	4	3	4	4	4	4	3	3	4	4	2
5	1	3	4	4	3	2	2	1	1	2	1	0
6	2	3	3	4	4	3	3	2	2	4	2	4
7	0	2	4	3	4	4	2	0	3	2	1	0
8	1	3	4	4	4	3	3	1	2	3	1	0
10	2	3	4	4	3	2	3	2	0	4	2	3
11	3	4	4	4	4	4	4	3	4	4	3	4
12	2	4	4	4	2	4	4	3	2	4	2	2
13	2	3	4	4	3	4	4	3	4	3	4	4
14	3	3	2	4	4	4	3	3	3	4	3	3
15	1	1	3	1	4	2	0	1	1	3	2	1
16	1	1	1	3	1	0	2	1	1	1	1	0
19	3	4	4	4	4	4	4	3	4	4	4	4
20	2	3	3	4	3	3	2	2	2	3	1	3
21	1	3	3	4	4	4	2	2	3	3	3	2
22	2	3	2	4	3	2	3	3	2	3	2	2
23	3	4	4	4	4	4	4	4	4	4	3	3
24	2	3	2	3	2	2	2	2	2	2	2	1
26	2	3	3	3	4	4	3	3	3	3	3	2
27	1	3	3	4	3	2	3	1	2	3	1	2
29	3	4	4	4	4	4	4	4	4	3	3	4
30	2	4	4	4	2	3	3	3	3	3	2	3

## Sheet: 5 months
ID/question	1	2	3	4	5	6	7	8	9	10	11	12
2	2	3	3	4	4	3	3	2	3	2	3	1
3	3	3	3	4	4	4	4	3	3	4	3	4
5	1	3	4	4	3	3	2	2	1	3	2	2
6	2	3	3	4	4	4	4	2	3	4	3	3
7	1	3	2	3	4	4	3	1	3	3	1	1
8	1	3	4	3	2	1	3	1	1	3	1	0
10	3	4	4	4	4	3	3	3	2	4	3	3
11	3	4	4	4	4	4	4	3	4	4	4	3
12	3	4	4	4	4	4	4	4	4	4	4	4
13	2	3	4	4	4	4	4	3	3	4	4	4
14	2	3	3	4	4	4	4	2	3	4	3	3
15	2	1	3	1	4	1	1	2	0	3	2	1
16	0	0	3	4	0	1	2	1	2	4	1	1
19	4	4	4	4	4	4	4	4	4	4	4	4
20	2	4	4	4	4	4	2	2	4	4	2	3
21	2	4	3	4	4	4	2	3	2	3	3	2
22	2	3	4	4	4	2	3	3	3	4	3	3
23	3	4	4	4	4	4	4	4	3	4	4	2
24	3	3	3	4	4	4	3	3	3	4	3	3
26	2	3	4	4	4	4	3	3	4	4	2	2
27	2	3	3	4	3	3	3	2	2	4	2	2
29	3	4	4	4	4	4	4	4	4	4	3	4
30	3	4	4	4	4	4	3	3	3	4	3	4
