# Supplementary material for: Enhanced function and quality of life following 5 months of exercise therapy for patients with irreparable rotator cuff tears – an intervention study
Source: BMC Musculoskelet Disord. 2016 Jun 8;17:252. doi: 10.1186/s12891-016-1116-6 (PMC4898474; doi:10.1186/s12891-016-1116-6)
Supplement: Additional file 2: Table S2. — EQ-5D-5L. (XLSX 10 kb) [file 12891_2016_1116_MOESM2_ESM.xlsx]

## Sheet: EQ-5D-5L baseline
ID/question	a	b	c	d	e			VAS
2	1	2	2	3	1			60
3	1	3	4	3	1			65
5	1	3	4	4	1			50
6	1	2	3	3	1			80
7	1	2	4	4	1			72
8	1	2	4	4	2			25
10	1	2	2	3	1			80
11	1	2	1	4	1			90
12	1	1	3	2	1			80
13	2	1	1	2	1			90
14	2	2	3	4	1			30
15	1	2	4	4	1			50
16	4	4	4	4	4			45
17	3	3	3	3	1			50
18	3		4	4	1			40
19	1	2	2	2	1			65
20	1	1	3	3	1			75
21	1	3	3	3	3			70
22	3	2	3	3	1			50
23	1	1	1	2	1			80
24	1	3	3	3	3			60
26	1	4	4	3	1			50
27	2	2	4	4	3			50
28	4	5	5	4	1			40
29	1	1	2	2	1			56
30	3	2	3	2	1			60
							middel	60.1154

## Sheet: EQ-5D-5L 5 months
ID/question	a	b	c	d	e			VAS
2	3	3	2	3	2			60
3	2	1	1	2	1			90
5	1	2	2	3	1			75
6	2	2	3	2	1			85
7	1	3	3	4	1			75
8	4	2	4	5	3			30
10	1	1	2	2	1			80
11	1	1	1	1	1			100
12	1	1	1	1	1			85
13	1	1	1	1	1			90
14	2	1	2	2	1			85
15	1	2	4	3	1			70
16	-	-	-	-	-			-
17	2	1	2	2	1			70
18	-	-	-	-	-			-
19	1	1	1	2	1			85
20	1	3	4	3	1			75
21	2	1	2	2	1			75
22	1	1	2	1	2			80
23	1	1	1	2	1			90
24	2	2	2	3	2			80
26	1	2	2	1	1			90
27	1	1	2	2	2			75
28	-	-	-	-	-
29	1	1	1	2	1			65
30	3	1	2	3	2			80
							middel	77.7273
