# Supplementary material for: Enhanced function and quality of life following 5 months of exercise therapy for patients with irreparable rotator cuff tears – an intervention study
Source: BMC Musculoskelet Disord. 2016 Jun 8;17:252. doi: 10.1186/s12891-016-1116-6 (PMC4898474; doi:10.1186/s12891-016-1116-6)
Supplement: Additional file 3: Table S3. — Range of motion. (XLSX 15 kb) [file 12891_2016_1116_MOESM3_ESM.xlsx]

## Sheet: Flexion
ID	B: Flexion active	B: VAS	B: Flexion passive	B: VAS	F: Flexion active	F: VAS	F: Flexion passive	F: VAS
1										B = Baseline
2	120	6	180	8	180	3	180	3		F = Follow-up
3	140	8	140	8	160	0	170	0
4
5	30	6	92	5	40	3	60	4
6	180	5	-	-	180	1	-	-
7	85	10	85	10	60	6	110	6
8	20	8	40	8	65	8	70	8
9
10	58	5	158	4	28	1	130	1
11	0	8	25	8	180	0	180	0
12	130	1	165	1	180	0	180	0
13	180	5	-	-	150	2	150	2
14	180	4	-	-	180	1	-	-
15	0	10	140	5	0	4	110	2
16	110	7	122	5	100	1	140	4
17	0	3	32	4	180	1	180	1
18	102	3	102	3	-	-	-	-
19	130	1	160	2	160	0	160	0
20	180	4	-	-	180	0
21	50	4	145	5	110	6	118	7
22	22	7	140	2	160	1	-	-
23	180	1	-	-	180	0
24	50	6	102	7	180	1	-	-
25
26	135	6	111	6	180	1	-	-
27	140	8	155	3	150	4	180	4
28	65	6	110	4	-	-	-	-
29	180	4	180	5	180	0	-	-
30	31	2	120	1	50	2	110	1

## Sheet: Abduction
ID	B: Abduction passive	B: VAS	B: Abduction passive	B: VAS	F: Abduction active	F: VAS	F: Abduction passive	F: VAS
1
2	90	8	135	9	140	3	165	3
3	105	8	110	8	140	0	165	0
4
5	30	6	70	6	80	4	142	3
6	130	5	180	6	180	3	-	-
7	76	9	122	5	70	7	110	2
8	45	8	55	8	70	8	75	8
9
10	40	4	115	4	80	2	120	0
11	80	7	130	7	180	0	180	0
12	60	1	98	5	180	1
13	135	5	155	5	180	2	-	-
14	150	5	180	5	52	4	71	5
15	60	5	130	4	90	3	130	3
16	85	7	100	7	65	9	110	9
17	62	4	62	5	180	0	180	0
18	90	3	104	3	-	-	-	-
19	120	1	130	1	145	0	145	0
20	130	6	180	4	180	2
21	70	5	180	5	50	5	98	7
22	122	6	170	2	90	4	130	4
23	180	1	-	-	180	1
24	72	5	72	6	180	2	-	-
25
26	145	3	145	5	180	1	-	-
27	112	5	120	2	150	5	180	3
28	60	5	100	6	-	-	-	-
29	83	2	180	1	180	2	-	-
30	42	2	110	1	52	1	94	0

## Sheet: External rotation
ID	B: External active	B: VAS	B: External passive	B: VAS	F: External aktiv	F: VAS	F: External passive	F: VAS		B: Baseline
1										F: Follow-up
2	45	7	52	7	50	3	60	3
3	20	2	35	2	40	0	55	0
4
5	11	5	20	7	18	2	30	3
6	40	3	-	-	60	1	-	-
7	0	2	26	2	5	7	20	1
8	60	6	-	-	25	8	40	8
9
10	35	4	50	0	30	0	45	1
11	10	7	10	8	12	0	40	0
12	50	1	60	3	60	0	60	0
13	25	7	30	5	30	2	58	1
14	30	2	60	2	55	0	55	0
15	12	3	50	4	15	3	55	2
16	20	5	35	5	60	9	-	-
17	10	3	20	4	40	0	45	0
18	30	5	35	6	-	-	-	-
19	51	1	51	0	20	0	20	0
20	30	4	45	6	28	0	31	0
21	15	1	50	1	18	5	31	5
22	20	8	20	8	30	0	50	1
23	60	0	-	-	30	0	40	0
24	60	7	-	-	35	5	40	3
25
26	15	7	19	7	20	2	25	2
27	20	4	30	5	28	4	40	2
28	0	6	20	5	-	-	-	-
29	10	0	25	0	22	0	32	0
30	40	1	40	0	30	0	40	0
