# Supplementary material for: Enhanced function and quality of life following 5 months of exercise therapy for patients with irreparable rotator cuff tears – an intervention study
Source: BMC Musculoskelet Disord. 2016 Jun 8;17:252. doi: 10.1186/s12891-016-1116-6 (PMC4898474; doi:10.1186/s12891-016-1116-6)
Supplement: Additional file 4: Table S4. — Strength. (XLSX 20 kb) [file 12891_2016_1116_MOESM4_ESM.xlsx]

## Sheet: Flexion 45
	Flexion 45 baseline								Flexion 90 follow-up
ID	1	VAS	2	VAS	3	VAS	4	VAS	1	VAS	2	VAS	3	VAS	4	VAS
1
2	11	9	8.8	9	8.8	9	11	9	22	5	15.4	5	13.2	5	13.2	5
3	44	2	41.8	2	39.6	2	33	2	46.2	0	33	0	44	0	33	0
4
5	11	6	8.8	7	8.8	7	-	-	4.4	3	6.6	4	6.6	3	-	-
6	26.4	5	24.2	5	24.2	5	26.4	5	39.6	1	41.8	1	68.2	1	66	1
7	11	9	15.4	9	11	9	11	9	26.4	8	24.2	9	17.6	10	-	-
8	39.6	7	44	7	41.8	7	55	7	39.6	8	44	8	52.8	8	44	8
9
10	4.4	6	4.4	6	4.4	6	4.4	6	6.6	3	6.6	3	6.6	3	6.6	3
11	4.4	8	4.4	9	8.8	9	-	-	15.4	1	15.4	1	15.4	1	-	-
12	11	4	13.2	4	13.2	4	11	5	22	1	22	1	17.6	1	22	1
13	4.4	9	15.4	9	4.4	9	22	9	22	3	26.4	4	35.2	4	35.2	4
14	13.2	4	15.4	6	22	6	22	6	44	1	44	2	48.4	3	57.2	3
15	17.6	5	17.6	5	13.2	6	11	6	22	6	17.6	6	22	7	15.4	7
16	17.6	7	17.6	7	11	7	13.2	7	28.6	3	26.4	5	28.6	5	35.2	5
17	17.6	5	17.6	5	19.8	6	17.8	6	15.4	2	11	2	8.8	0	6.6	0
18	4.4	4	8.8	4	11	5	15.4	5	-	-	-	-	-	-	-	-
19	48.4	2	61.6	2	59.4	3	66	3	85.8	0	79.2	0	83.6	0	81.4	0
20	30.8	6	28.6	8	28.6	8	26.4	8	19.8	2	24.2	2	24.2	3	26.4	3
21	-	-	-	-	-	-	-	-	-	-	-	-	-	-	-	-	Pain
22	13.2	8	22	8	19.8	8	19.8	8	22	8	24.2	8	Pain
23	28.6	2	30.8	2	26.4	2	24.2	2	33	2	55	2	55	2	57.2	2
24	44	7	50.6	8	57.2	9	55	9	26.4	2	28.6	2	35.2	2	37.4	2
25
26	41.8	7	37.4	8	50.6	8	44	8	-	2	110	2	79.2	2	99	2
27	17.6	8	15.4	8	17.6	8	17.6	8	26.4	4	24.2	4	24.2	4	26.4	4
28	15.4	9	19.8	10	pain	-	-	-	-	-	-	-	-	-	-	-
29	30.8	3	33	3	33	3	30.8	3	26.4	0	30.8	0	26.4	0	26.4	0
30	4.4	0	19.8	0	6.6	1	15.4	1	59.4	0	41.8	1	46.2	1	35.2	1

## Sheet: Flexion 90
	Flexion 90 baseline								Flexion follow-up
ID	1	VAS	2	VAS	3	VAS	4	VAS	1	VAS	2	VAS	3	VAS	4	VAS
1
2	22	9	19.8	9	15.4	9	13.2	9	15.4	5	15.4	5	8.8	5	8.8	5
3	26.4	2	35.2	2	33	2	28.6	2	44	0	35.2	0	35.2	0	26.4	0
4
5	4.4	6	4.4	8	-	-	-	-	11	3	13.2	3	-	-	-	-
6	17.6	4	19.8	5	17.6	5	19.8	5	22	2	26.4	2	22	2	19.8	2
7	11	10	11	10	11	10	4.4	10	15.4	8	13.2	9	11	9	8.8	10
8	-	-	-	-	-	-	-	-	-	-	-	-	-	-	-	-
9
10	-	-	-	-	-	-	-	-	-	-	-	-	-	-	-	-
11	-	-	-	-	-	-	-	-	-	-	-	-	-	-	-	-
12	13.2	3	15.4	4	13.2	4	11	4	28.6	1	22	1	22	1	19.8	1
13	11	10	19.8	10	17.6	10	13.2	10	19.8	5	11	5	11	5	15.4	5
14	22	5	15.4	5	17.6	5	17.6	5	13.2	0	19.8	2	17.6	2	30.8	3
15	13.2	5	11	6	4.4	8	4.4	8	8.8	4	17.6	5	13.2	6	15.4	6
16	17.6	6	15.4	7	15.4	7	15.4	7	26.4	4	24.2	4	26.4	4	24.2	4
17	-	-	-	-	-	-	-	-	-	-	-	-	-	-	-	-
18	-	-	-	-	-	-	-	-	-	-	-	-	-	-	-	-
19	30.8	0	35.2	1	35.2	1	35.2	1	68.2	0	72.6	0	72.6	0	85.8	0
20	28.6	7	24.2	7	19.8	7	19.8	7	26.4	3	30.8	3	26.4	4	26.4	4
21	-	-	-	-	-	-	-	-	-	-	-	-	-	-	-	-	Not possible pain
22	-	-	-	-	-	-	-	-	-	-	-	-	-	-	-	-
23	22	3	19.8	4	19.8	4	15.4	5	26.4	3	22	3	22	3	26.4	3
24	-	-	-	-	-	-	-	-	-	-	-	-	-	-	-	-
25
26	-	-	-	-	-	-	-	-	-	-	-	-	-	-	-	-
27	-	-	-	-	-	-	-	-	-	-	-	-	-	-	-	-
28	-	-	-	-	-	-	-	-	-	-	-	-	-	-	-	-
29	13.2	3	13.2	5	4.4	5	8.8	6	22	1	17.6	0	17.6	0	17.6	0
30	-	-	-	-	-	-	-	-	-	-	-	-	-	-	-	-
For many subject the pain stop their performance

## Sheet: Abduction
	Abduction baseline								Abduction follow-up
ID	1	VAS	2	VAS	3	VAS	4	VAS	1	VAS	2	VAS	3	VAS	4	VAS
1
2	17.6	9	30.8	9	30.8	9	37.4	9	24.2	5	33	5	33	5	41.8	5
3	-	3	-	3	-	3	-	3	96.8	0	94.6	0	99	0	72.6	1
4
5	6.6	5	6.6	5	6.6	5	11	6	17.6	3	33	3	35.2	3	39.6	3
6	77	4	63.8	4	61.6	4	61.6	4	83.6	2	68.2	2	77	2	68.2	3
7	52.8	3	41.8	3	26.4	5	28.6	5	52.8	4	41.8	5	37.4	6	41.8	6
8	30.8	8	50.6	8	44	8	48.4	8	46.2	9	63.8	9	66	9	63.9	9
9
10	11	5	15.4	5	13.2	6	11	6	17.6	1	15.4	1	15.4	1	17.6	1
11	8.8	6	11	6	13.2	7	-	-	33	0	39.6	0	35.2	0	-	-
12	6.6	4	15.4	4	24.2	4	19.8	4	44	0	44	0	41.8	0	39.6	0
13	99	3	77	3	55	3	37.4	3	70.4	3	55	2	50.6	2	50.6	2
14	46.2	2	46.2	3	48.4	3	55	4	46.2	1	59.4	2	50.6	2	57.2	3
15	22	3	28.6	3	24.2	3	17.6	3	22	4	24.2	3	37.4	4	33	5
16	48.4	5	44	5	44	5	46.2	6	46.2	5	41.8	5	44	5	46.2	5
17	8.8	2	11	3	8.8	3	8.8	4	46.2	2	55	2	37.4	1	39.6	1
18	26.4	3	28.6	3	26.4	3	24.2	3	-	-	-	-	-	-	-	-
19	66	1	68.2	1	68.2	1	52.8	1	90.2	0	112	0	107	0	103	0
20	74.8	6	88	6	77	6	57.2	6	55	0	66	0	81.4	0	74.8	0
21	33	4	33	5	35.2	8	-	-	46.2	7	44	7	33	7	-	-
22	50.6	8	59.4	7	127	2	101	8	24.2	6	44	6	30.8	6	52.8	5
23	77	1	68.2	2	70.4	2	72.6	2	70.4	0	90.2	0	101	0	125	0
24	112	7	132	8	138	8	162	8	147	0	143	0	165	0	129	0
25
26	90.2	7	85.8	7	74.8	8	77	8	85.8	4	90.2	4	121	4	127	4
27	35.2	9	33	9	37.4	9	41.8	9	63.8	1	57.2	1	57.2	1	57.2	1
28	52.8	9	107	9	end pain	-	-	-	-	-	-	-	-	-	-	-
29	70.4	0	74.8	0	59.4	0	41.8	0	61.6	0	61.6	0	59.4	0	52.8	0
30	66	0	88	1	83.6	1	83.6	1	125	1	114	1	118	1	147	1

## Sheet: Internal rotation
	Internal rotation baseline								Internal rotation follow-up
ID	1	VAS	2	VAS	3	VAS	4	VAS	1	VAS	2	VAS	3	VAS	4	VAS
1
2	44	8	55	8	59.4	8	52.8	8	70.4	3	81.4	3	83.6	3	94.6	3
3	140	2	149	2	138	2	165	2	156	0	173	0	235	0	233	0
4
5	22	4	17.6	4	24.2	4	19.8	5	35.2	2	35.2	2	35.2	3	37.4	2
6	72.6	4	77	3	94.6	3	114	3	99	1	112	1	116	1	123	1
7	96.8	0	118	0	143	0	145	0	88	1	94.6	1	110	1	118	1
8	132	4	145	4	134	4	136	4	112	8	129	8	116	8	132	8
9
10	30.8	4	28.6	4	26.4	4	24.2	4	39.6	0	41.8	0	37.4	0	39.6	0
11	30.8	4	37.4	4	35.2	4	35.2	4	66	0	70.4	0	68.2	0	77	0
12	68.2	3	79.2	3	77	3	77	3	96.8	0	81.4	0	85.8	0	81.4	1
13	81.4	2	68.2	3	92.4	3	90.2	3	44	6	46.2	5	46.2	5	44	5
14	59.4	2	63.8	2	72.6	2	68.2	85.8	0	94.6	0	99	0	101	0
15	63.8	0	63.8	0	57.2	0	57.2	0	48.4	2	50.6	2	50.6	2	52.8	2
16	44	4	44	6	46.2	6	52.8	6	39.6	4	35.2	5	30.8	4	35.2	4
17	41.8	0	59.4	0	50.6	0	61.6	0	72.6	0	74.8	0	77	0	77	0
18	46.2	0	48.4	0	44	0	44	0	-	-	-	-	-	-	-	-
19	107	0	116	0	118	0	110	0	114	0	127	0	147	0	129	0
20	74.8	1	77	1	83.6	1	90.2	1	50.6	0	52.8	0	52.8	0	57.2	0
21	123	0	154	0	165	0	154	0	132	7	160	7	147	7	156	7
22	94.6	3	96.8	3	94.6	3	103	5	90.2	0	92.4	0	101	0	103	0
23	145	0	125	0	147	0	165	0	140	0	182	0	193	0	189	0
24	191	7	182	7	182	8	180	8	173	0	191	0	184	0	204	0
25
26	112	5	154	5	151	5	154	5	198	0	200	0	195	0	198	0
27	46.2	8	41.8	8	41.8	8	48.4	8	50.6	3	44	3	48.4	3	55	3
28	85.8	8	110	9	Ends pain	-	-	-	-	-	-	-	-	-	-	-
29	136	0	138	0	149	0	140	0	123	0	125	0	118	0	105	0
30	57.2	0	61.6	0	63.8	0	63.8	0	72.6	1	81.4	1	77	1	79.2	1

## Sheet: External rotation
	External rotation baseline								External rotation follow-up
ID	1	VAS	2	VAS	3	VAS	4	VAS	1	VAS	2	VAS	3	VAS	4	VAS
1
2	39.6	7	41.8	7	41.8	7	50.6	7	19.8	5	19.8	5	17.6	5	17.6	5
3	37.4	2	44	2	30.8	2	39.6	2	28.6	0	30.8	0	39.6	0	44	0
4
5	4.4	5	4.4	4	4.4	5	-	-	6.6	4	6.6	4	8.8	4	-	-
6	41.8	4	46.2	4	44	4	44	4	33	1	44	1	48.4	1	46.2	1
7	6.6	2	4.4	2	6.6	2	11	2	6.6	5	8.8	5	13.2	5	11	5
8	28.6	6	30.8	6	33	7	33	7	22	8	24.2	8	24.2	8	26.4	8
9
10	6.6	5	8.8	5	6.6	6	4.4	6	8.8	2	11	2	8.8	2	13.2	2
11	11	6	8.8	7	6.6	7	-	-	24.2	0	17.6	0	15.4	0	-	-
12	57.2	3	57.2	3	52.8	3	39.6	3	72.6	0	81.4	0	85.8	0	85.8	0
13	26.4	2	28.6	2	17.6	2	17.6	2	8.8	3	15.4	3	13.2	3	8.8	2
14	17.6	2	19.8	2	19.8	2	26.4	3	26.4	0	35.2	0	37.4	0	46.2	1
15	6.6	6	6.6	6	6.6	7	6.6	7	6.6	5	6.6	6	8.8	6	6.6	6
16	17.6	6	28.6	6	26.4	6	28.6	6	22	4	22	4	30.8	4	24.2	4
17	6.6	3	6.6	3	4.4	4	4.4	4	11	0	15.4	0	17.6	0	19.8	0
18	13.2	0	19.8	0	19.8	3	24.2	5	-	-	-	-	-	-	-	-
19	55	2	61.6	1	63.8	1	57.2	1	83.6	0	90.2	0	88	0	90.2	0
20	4.4	7	4.4	7	4.4	7	6.6	7	8.8	0	8.8	0	8.8	0	6.6	0
21	17.6	7	-	-	-	-	-	-	35.2	7	-	-	-	-	-	-
22	11	8	13.2	8	8.8	8	13.2	8	13.2	6	8.8	6	8.8	7	-	-	End pain
23	28.6	1	22	1	22	1	24.2	2	28.6	0	33	0	28.6	0	33	0
24	61.6	4	55	4	63.8	5	57.2	5	57.2	0	52.8	0	48.4	1	41.8	1
25
26	22	7	33	7	24.2	7	33	8	44	2	41.8	2	88	2	94.6	2
27	26.4	8	19.8	8	22	8	30.8	8	33	4	30.8	5	30.8	4	30.8	4
28	26.4	10	ends pain	-	-	-	-	-	-	-	-	-	-	-	-	-
29	15.4	0	13.2	0	1706	0	15.4	0	13.2	0	17.6	0	11	0	8.8	0
30	33	1	28.6	1	30.8	1	33	1	39.6	1	41.8	1	41.8	0	50.6	0
