# Supplementary material for: Enhanced function and quality of life following 5 months of exercise therapy for patients with irreparable rotator cuff tears – an intervention study
Source: BMC Musculoskelet Disord. 2016 Jun 8;17:252. doi: 10.1186/s12891-016-1116-6 (PMC4898474; doi:10.1186/s12891-016-1116-6)
Supplement: Additional file 5: Table S5. — Dynamic flexion. (XLSX 10 kb) [file 12891_2016_1116_MOESM5_ESM.xlsx]

## Sheet: Dynamic flexion and pain
ID	Hight dynamic flexion (cm) BASELINE	1	VAS	2	VAS	3	VAS	4	VAS	Hight dynamic flexion (cm) FOLLOW-UP	1	VAS	2	VAS	3	VAS	4	VAS
1
2		188	8	190	8	191	8	191	8		208	3	208	3	208	3	208	3
3		197	3	197	3	199	3	199	3		210	0	210	0	210	0	210	0
4
5		122	5	113	5	116	5	109	6		126	3	136	3	138	3	153	4
6		197	3	197	3	197	3	201	3		200	2	200	2	200	2	200	2
7		131	3	134	5	141	7	144	7		146	3	137	5	134	5	130	5
8		109	7	109	7	116	8	116	7		116	8	118	8	120	8	125	8
9
10		112	4	115	4	123	5	113	5		139	1	150	1	156.5	1	161.5	1
11		123	7	111	7	106	7	105	7		192	0	192	0	192	0	192	0
12		156	0	167	0	170	0	172	0		213	1	213	1	213	1	213	1
13		193	6	193	6	190	6	190	6		217	2	217	2	217	2	217	2
14		196	5	196	6	196	7	196	7		198	2	198	1	197	0	198	0
15		150	5	170	5	169	5	166	5		177	3	179	3	174	3	180	3
16		180	6	167	6	166	6	165	6		170	8	173	2	175	3	174	3
17		108	0	102	0	108	0	101	0		208	0	208	0	208	0	208	1
18		139	3	135.5	3	137.5	3	135	3		-	-	-	-	-	-	-	-
19		220	2	220	1	220	1	220	1		225	0	225	0	225	0	225	0
20		213	0	213	0	213	1	213	1		216	0	216	0	216	0	216	0
21		115	4	108.5	5	112	5	114	5		190	5	183	8	183	8	184	8
22		124	7	120	7	110	7	112	5		125	8	142	6	138	5	142	4
23		216	0	216	0	216	0	216	0		211	0	211	0	211	0	211	0
24		176	6	185	6	185	6	183	6		228	0	228	0	228	0	228	0
25
26		197	7	201	7	201	7	201	7		213	1	213	1	214	1	214	1
27		152	7	157	7	161	7	154	7		199	3	199	3	199	3	199	3
28		118	3	118	5	108	5	104	6		-	-	-	-	-	-	-	-
29		186	2	192	2	192	2	195	2		199	2	203	2	204	2	211	2
30		118	2	115	1	110	1	110	1		143	1	145	1	143	1	143	1
