# Supplementary material for: Enhanced function and quality of life following 5 months of exercise therapy for patients with irreparable rotator cuff tears – an intervention study
Source: BMC Musculoskelet Disord. 2016 Jun 8;17:252. doi: 10.1186/s12891-016-1116-6 (PMC4898474; doi:10.1186/s12891-016-1116-6)
Supplement: Additional file 6: Table S6. — EMG. (XLS 134 kb) [file 12891_2016_1116_MOESM6_ESM.xls]

## Sheet: ts_Trp
SbjID	Test1	Retest1	Test2	Retest2	Test3	Retest3	Test4	Retest4		middel_test	middel_retest
2	0.0389815	0.0389298	0.0980199	0.0351036	0.0680435	0.04326	0.0825724	0.0351978		0.0828786	0.0378538
3	0.218257	0.057901	0.176406	0.076558	0.204629	0.0664681	0.272798	0.0780399		0.217944	0.0736887
5	0.157625	0.0670834	0.100594	0.0820281	0.11009	0.0815728	0.144485	0.0715431		0.11839	0.0783813
6	0.306272	0.318255	0.483297	0.20153	0.37329	0.198699	0.336406	0.179095		0.397664	0.193108
7	0.313095	0.238036	0.366511	0.25919	0.325134	0.310353	0.320671	0.323971		0.337439	0.297838
8	0.247209	0.333893	0.340069	0.253699	0.296174	0.372868	0.390076	0.352334		0.342106	0.3263
10	0.231686	0.109116	0.191964	0.0684741	0.224669	0.0871677	0.334008	0.103592		0.250214	0.0864112
11	0.0336471	0.130565	0.023382	0.134485	0.0949244	0.155183	0.100251	0.15938		0.0728525	0.149683
12	0.326694	0.220204	0.346519	0.221597	0.390468	0.227861	0.352935	0.23338		0.363307	0.227613
13	0.129829	0.17378	0.147986	0.148663	0.141294	0.157997	0.131086	0.180568		0.140122	0.162409
14	0.0789121	0.217433	0.102594	0.414781	0.0995305	0.407803	0.0865284	0.442836		0.0962177	0.421807
15	0.0739427	0.186797	0.0934247	0.154269	0.112928	0.174977	0.083203	0.198191		0.0965186	0.175812
16	0.066396	0.104594	0.069519	0.114604	0.0641906	0.101443	0.065509	0.102457		0.0664062	0.106168
17	0.0410117	0.0685229	0.0540136	0.0686056	0.0655498	0.0809443	0.0485863	0.0663742		0.0560499	0.0719747
19	0.0142855	0.0242907	0.0155316	0.0194019	0.0244783	0.0253069	0.0168628	0.0414338		0.0189576	0.0287142
20	0.275017	0.0279676	0.296264	0.0266063	0.36532	0.0195917	0.341173	0.0208411		0.334252	0.0223464
21	0.0537067	0.319351	0.0580074	0.271369	0.0621887	0.328784	0.0483804	0.347317		0.0561922	0.315823
22	0.010747	0.0602782	0.106207	0.0218408	0.0164131	0.0257966	0.0157171	0.0548303		0.0461124	0.0341559
23	0.112609	0.0973188	0.157705	0.147262	0.0994127	0.180786	0.145501	0.220923		0.134206	0.18299
24	0.0435742	0.0403313	0.0864478	0.0511932	0.0958444	0.0783124	0.0685461	0.054968		0.0836128	0.0614912
26	0.0800986	0.0375093	0.0991049	0.0433582	0.0693298	0.0423452	0.0715934	0.0398851		0.0800094	0.0418628
29	0.037198	1.4454	0.0444866	1.06928	0.038851	1.1047	0.0417057	1.50065		0.0416811	1.22488

## Sheet: ts_Dlt
SbjID	Test1	Retest1	Test2	Retest2	Test3	Retest3	Test4	Retest4
2	0.384441	0.046025	0.0491891	0.0403321	0.041416	0.0739834	0.042125	0.0581953
3	0.0448958	0.109573	0.0561999	0.148969	0.0531923	0.0810643	0.067899	0.070996
5	0.143423	0.0712829	0.115131	0.138607	0.0641872	0.115969	0.0648454	0.152772
6	0.171611	0.150755	0.217243	0.117906	0.271403	0.133626	0.135492	0.169305
7	0.764882	0.113339	0.453323	0.130596	0.32086	0.144614	0.295435	0.116461
8	0.057635	0.175419	0.0751978	0.0811411	0.0601185	0.0895264	0.0961679	0.122296
10	0.22546	0.161933	0.241692	0.522842	0.22523	0.12059	0.238514	0.430107
11	0.0190798	0.107335	0.243908	0.143158	0.391065	0.137332	0.564026	0.113174
12	0.347183	0.103858	0.480997	0.191735	1.12579	0.255843	1.21538	0.328154
13	0.266314	0.142657	0.660585	0.102801	0.419878	0.230318	0.332173	0.106732
14	0.0751681	0.0701777	0.0880642	0.0803588	0.0993613	0.12281	0.132582	0.0915466
15	0.0674988	0.132209	0.0605796	0.0650939	0.0537703	0.0733482	0.0596405	0.0750194
16	0.0310615	0.120576	0.0484793	0.0797718	0.0364082	0.0908325	0.0492755	0.0710342
17	0.0790233	0.079954	0.0805322	0.0910622	0.0709699	0.0908146	0.0479367	0.0820404
19	0.0397976	0.0458953	0.0456472	0.0502213	0.043504	0.0479634	0.0436683	0.0560072
20	0.0513839	0.0406758	0.0678289	0.0342404	0.0767382	0.100962	0.0846179	0.0330688
21	0.0711854	0.0713056	0.0575917	0.0639078	0.0791146	0.0566589	0.0654882	0.0598033
22	0.048808	0.0549024	0.794124	0.0670132	0.0524492	0.087706	0.0833719	0.0930112
23	0.0614143	0.0691611	0.0712445	0.182257	0.0789528	0.201601	0.100543	0.280113
24	0.0520167	0.0523468	0.117209	0.0607405	0.0973922	0.0823383	0.182067	0.0900098
26	0.154366	0.356769	0.137181	0.361221	0.0828436	0.344254	0.0870723	0.326667
29	1.25452	2.48414	1.062	0.534287	1.0667	0.462695	0.874762	2.33753

## Sheet: da_Trp
SbjID	Test1	Retest1	Test2	Retest2	Test3	Retest3	Test4	Retest4
2	0.0765513	0.029751	0.0888051	0.0270857	0.094579	0.0310479	0.0783121	0.0281246
3	0.0530346	0.0224571	0.0403561	0.0338759	0.0436117	0.0310259	0.0416619	0.0356088
5	0.105841	0.170111	0.0992085	0.171542	0.0927365	0.184812	0.0944451	0.142807
6	0.204054	0.360876	0.346794	0.365601	0.317998	0.355878	0.30116	0.465801
7	0.0730182	0.0883242	0.0855453	0.0936017	0.0796697	0.104374	0.0964605	0.0972261
8	0.0418485	0.0761498	0.0424454	0.073401	0.0470503		0.0542108
10	0.171888	0.0572111	0.144467	0.0681885	0.161201	0.0728277	0.171638	0.0717729
11	0.02721	0.133806	0.0262691	0.168516
12	0.28642	0.295746	0.288646	0.264584	0.286616	0.337929	0.286868	0.413836
13	0.122496	0.156529	0.0843412	0.1561	0.0936369	0.194251	0.103036	0.188033
14	0.0431368	0.160254	0.0436609	0.151102	0.0539753	0.14023	0.0505002	0.266276
15	0.116904	0.0949392	0.106245	0.13294	0.0926251	0.117494	0.100171	0.102333
16	0.0446999	0.100895	0.0524199	0.101413	0.0561946	0.0865803	0.0463487	0.0999701
17	0.0349132	0.0588382	0.0416601	0.0837869	0.0398412	0.125254	0.0372251	0.0947198
19	0.106361	0.150141	0.102378	0.127699	0.120407	0.144544	0.148418	0.220598
20	0.143411	0.0412517	0.1974	0.0354484	0.145204	0.0358542	0.135716	0.0445801
21	0.0297863	0.115952	0.034078	0.138406	0.0342642	0.117015
22	0.0249479	0.0760396	0.0301767	0.0488371	0.0292485		0.0369708
23	0.121228	0.0703178	0.105051	0.0653406	0.0783984	0.0568938	0.0849046	0.0886919
24	0.0692701	0.0559838	0.108097	0.075199	0.0979966	0.0899856	0.148048	0.0613148
26	0.0205737	0.0136286	0.0229578	0.0134657	0.0256689	0.0129225	0.0308196	0.0153947
29	0.0135947	1.86523	0.0204496	2.05714	0.0204323	1.91437	0.0195166	0.778983

## Sheet: da_Dlt
SbjID	Test1	Retest1	Test2	Retest2	Test3	Retest3	Test4	Retest4		middel_baseline	middel_follow-up
2	0.984976	1.0998	1.03213	1.15897	1.18427	1.11058	1.01108	0.961976		1.07583	1.07718
3	1.14992	1.84405	1.3183	2.28322	1.7372	2.27743	1.58499	2.52322		1.54683	2.36129
5	0.766471	0.567795	0.578481	0.609994	0.592741	0.616275	0.536361	0.546401		0.569195	0.59089
6	2.79329	3.22016	3.25694	2.75865	2.80286	2.64252	2.39976	2.96492		2.81986	2.7887
7	3.07414	3.05315	3.33772	3.18937	3.26938	3.11567	3.29374	3.25174		3.30028	3.18559
8	1.1095	1.66025	1.07517	1.50936	1.35782		1.30963			1.24754	0.503121
10	1.3972	2.35984	1.21021	2.76995	1.03053	2.54785	1.11856	2.62373		1.11976	2.64718
11	0.983478	1.77594	1.04373	2.14732						0.347909	0.715772
12	1.84365	2.74242	2.20474	3.00428	1.72809	3.09996	1.79367	2.89701		1.90883	3.00042
13	1.71157	2.26503	1.4815	2.31671	1.30408	2.30073	1.92019	2.37133		1.56859	2.32959
14	0.743549	0.767585	0.801698	0.740841	0.867961	0.922874	0.750162	0.868809		0.806607	0.844174
15	2.03719	1.06411	1.95609	1.4826	1.94137	1.26504	2.10116	1.53225		1.99954	1.42663
16	0.612202	0.815506	0.625521	0.735874	0.700119	0.791314	0.676693	0.7447		0.667444	0.757296
17	1.41974	1.42942	1.63486	1.65517	1.54266	1.90073	1.26508	1.73718		1.48087	1.76436
19	1.44285	1.4483	1.58793	1.54568	1.64305	1.74227	1.6333	1.63208		1.62143	1.64001
20	2.32105	2.38114	2.33853	2.39124	2.43736	2.26269	2.30192	2.18408		2.35927	2.27933
21	1.44871	1.49799	1.56477	1.81482	1.55175	1.89346				1.03884	1.23609
22	1.6284	1.89511	1.53745	1.75182	1.88736		1.87499			1.7666	0.583939
23	1.62548	2.35037	1.42466	2.30432	1.40897	2.27328	1.33001	2.27447		1.38788	2.28402
24	2.2925	1.6949	2.62375	2.02951	2.49083	2.01517	2.61055	2.08023		2.57505	2.04164
26	1.096	0.105443	0.88284	0.0972022	1.01313	0.0741284	1.23809	0.0926951		1.04468	0.0880086
29	0.122817	2.79463	0.3374	3.21945	0.339446	3.02109	0.300574	2.98414		0.325807	3.07489

## Sheet: fleks45_Trp
SbjID	Test1	Retest1	Test2	Retest2	Test3	Retest3	Test4	Retest4		mean baseline	mean follow-up			Normaliseret baseline	Normaliseret followup
2	0.111646	0.120635	0.109387	0.0466843	0.136362	0.0429801	0.138449	0.0354111		0.128066	0.0416918			154.523	110.139		ttest	0.361808
3	0.0816873	0.0358214	0.073029	0.0370431	0.0774658	0.0257207	0.0633822	0.0294582		0.0712923	0.0307407			32.7113	41.717
5	0.0608063	0.0686032	0.0939365	0.103655	0.118533	0.121363				0.106235	0.0750059			89.733	95.6935
6	0.3113	0.372686	0.439641	0.474722	0.411575	0.714027	0.423667	0.685131		0.424961	0.624627			106.864	323.459
7	0.109372	0.0695616	0.0856643	0.065917	0.0927879	0.0760804	0.0851777			0.0878767	0.0473325			26.0423	15.892
8	0.156744	0.158269	0.194202	0.119606	0.14494	0.136816	0.209294	0.156599		0.182812	0.137674			53.4372	42.1923
10	0.216432		0.215477		0.210238		0.221898			0.215871				86.2747
11	0.030727	0.13264	0.0622723	0.138082	0.0385319	0.1524				0.0504021	0.0968272			69.1837	64.6883
12	0.342016	0.23248	0.331678	0.314934	0.317886	0.226404	0.388672	0.251265		0.346079	0.264201			95.2578	116.075
13	0.0757978	0.142635	0.107808	0.124142	0.0966408	0.160312	0.10391	0.124205		0.102786	0.13622			73.3548	83.8743
14	0.0530289	0.215406	0.0676696	0.189801	0.0498346	0.173985	0.0654693	0.260436		0.0609912	0.208074			63.3887	49.3292
15	0.0832795	0.135406	0.123878	0.129866	0.101073	0.150293	0.0894508	0.123732		0.104801	0.13463			108.581	76.5762
16	0.0672084	0.163877	0.0706374	0.164525	0.0628993	0.155739	0.0654073	0.151173		0.0663146	0.157146			99.8621	148.016
17	0.0629479	0.0808861	0.066182	0.0679034	0.0886341	0.0894216	0.0796299	0.0779984		0.0781486	0.0784411			139.427	108.984
19	0.109073	0.0612288	0.0904133	0.0614286	0.119653	0.0773827	0.133806	0.0881374		0.114624	0.0756496			604.635	263.457
20	0.116572	0.0291695	0.106527	0.0170379	0.124547	0.0175659	0.119061	0.0151905		0.116712	0.0165981			34.9172	74.2764
22	0.0260406	0.0224467	0.0257848	0.0195149	0.025401		0.0254447			0.0255435	0.00650498			45.4574	2.05969
23	0.141085	0.0742261	0.132924	0.0648042	0.134683	0.0866345	0.115021	0.0985901		0.127543	0.0833429			276.591	244.007
24	0.0406196	0.0579115	0.0785239	0.07768	0.0771241	0.0915885	0.0818915	0.0872126		0.0791798	0.0854937			58.9986	46.7203
26	0.0303997		0.0248217		0.0226781		0.0243925			0.0239641				28.6608
29	0.021823	1.47269	0.023286	1.6733	0.0234485	1.70872	0.0231599	1.70615		0.0232981	1.69606			29.1193	4051.47
									middel	0.120833	0.210329		middel	108.43	313.612
													SD	127.178	909.176
SbjID	Test1	Retest1	Test2	Retest2	Test3	Retest3	Test4	Retest4		middel_test	middel_retest
2	0.0389815	0.0389298	0.0980199	0.0351036	0.0680435	0.04326	0.0825724	0.0351978		0.0828786	0.0378538
3	0.218257	0.057901	0.176406	0.076558	0.204629	0.0664681	0.272798	0.0780399		0.217944	0.0736887
5	0.157625	0.0670834	0.100594	0.0820281	0.11009	0.0815728	0.144485	0.0715431		0.11839	0.0783813
6	0.306272	0.318255	0.483297	0.20153	0.37329	0.198699	0.336406	0.179095		0.397664	0.193108
7	0.313095	0.238036	0.366511	0.25919	0.325134	0.310353	0.320671	0.323971		0.337439	0.297838
8	0.247209	0.333893	0.340069	0.253699	0.296174	0.372868	0.390076	0.352334		0.342106	0.3263
10	0.231686	0.109116	0.191964	0.0684741	0.224669	0.0871677	0.334008	0.103592		0.250214	0.0864112
11	0.0336471	0.130565	0.023382	0.134485	0.0949244	0.155183	0.100251	0.15938		0.0728525	0.149683
12	0.326694	0.220204	0.346519	0.221597	0.390468	0.227861	0.352935	0.23338		0.363307	0.227613
13	0.129829	0.17378	0.147986	0.148663	0.141294	0.157997	0.131086	0.180568		0.140122	0.162409
14	0.0789121	0.217433	0.102594	0.414781	0.0995305	0.407803	0.0865284	0.442836		0.0962177	0.421807
15	0.0739427	0.186797	0.0934247	0.154269	0.112928	0.174977	0.083203	0.198191		0.0965186	0.175812
16	0.066396	0.104594	0.069519	0.114604	0.0641906	0.101443	0.065509	0.102457		0.0664062	0.106168
17	0.0410117	0.0685229	0.0540136	0.0686056	0.0655498	0.0809443	0.0485863	0.0663742		0.0560499	0.0719747
19	0.0142855	0.0242907	0.0155316	0.0194019	0.0244783	0.0253069	0.0168628	0.0414338		0.0189576	0.0287142
20	0.275017	0.0279676	0.296264	0.0266063	0.36532	0.0195917	0.341173	0.0208411		0.334252	0.0223464
21	0.0537067	0.319351	0.0580074	0.271369	0.0621887	0.328784	0.0483804	0.347317		0.0561922	0.315823
22	0.010747	0.0602782	0.106207	0.0218408	0.0164131	0.0257966	0.0157171	0.0548303		0.0461124	0.0341559
23	0.112609	0.0973188	0.157705	0.147262	0.0994127	0.180786	0.145501	0.220923		0.134206	0.18299
24	0.0435742	0.0403313	0.0864478	0.0511932	0.0958444	0.0783124	0.0685461	0.054968		0.0836128	0.0614912
26	0.0800986	0.0375093	0.0991049	0.0433582	0.0693298	0.0423452	0.0715934	0.0398851		0.0800094	0.0418628
29	0.037198	1.4454	0.0444866	1.06928	0.038851	1.1047	0.0417057	1.50065		0.0416811	1.22488

## Sheet: fleks45_Dlt
SbjID	Test1	Retest1	Test2	Retest2	Test3	Retest3	Test4	Retest4		mean baseline	mean follow-up			normaliseret baseline	normaliseret follow-up
2	2.42684	1.99094	2.06432	2.08547	2.20846	1.75578	2.2271	1.74213		2.16663	1.86112			201.392	172.778		ttest	0.375618
3	1.66215	2.27158	1.72583	2.49104	1.6644	2.28855	1.63356	2.27257		1.67459	2.35072			108.26	99.5524
5	0.833921	0.924528	0.904013	0.898943	0.956524	1.06747				0.930269	0.655472			163.436	110.93
6	2.78358	2.04666	2.97373	2.1381	2.9437	1.67839	3.05467	1.75243		2.9907	1.85631			106.059	66.5654
7	3.28086	2.89835	3.28906	3.12477	3.27855	2.81317	3.41527			3.32762	1.97931			100.829	62.1332
8	1.5415	2.17811	1.75694	2.22818	1.54404	2.17737	1.49806	2.17438		1.59968	2.19331			128.227	435.941
10	1.23211		0.85406		1.37838		1.34054			1.19099				106.361
11	1.57176	2.05932	1.50038	1.81065	1.68802	1.84425				1.5942	1.2183			458.222	170.208
12	2.97926	2.72738	3.03622	2.83063	3.2327	2.7666	3.09531	2.79593		3.12141	2.79772			163.525	93.2444
13	1.92458	2.26759	2.44261	2.25917	2.33982	2.12954	1.97511	1.67936		2.25251	2.02269			143.601	86.8259
14	1.21915	1.11473	1.04015	0.67944	1.15863	0.574004	1.16729	0.892971		1.12202	0.715472			139.104	84.754
15	1.92315	1.93379	1.55656	1.34006	1.59559	1.85899	1.60584	1.17236		1.586	1.45714			79.3181	102.138
16	0.839477	0.746413	0.864986	0.720779	0.77494	0.9434	0.765516	0.73937		0.801814	0.801183			120.132	105.795
17	2.29227	1.71445	2.41045	1.53279	2.53516	1.56664	2.27783	1.46476		2.40781	1.5214			162.595	86.2293
19	1.29779	1.99205	1.43265	1.8824	1.75072	2.28212	1.60688	2.38605		1.59675	2.18352			98.478	133.141
20	2.63545	2.15145	2.86203	2.15264	2.60554	2.21568	2.87437	2.36534		2.78065	2.24455			117.86	98.4741
22	1.38085	1.46084	1.39692	1.4124	1.31498		1.64909			1.45366	0.470801			82.2858	80.6251
23	1.55163	2.10063	1.38027	1.60169	1.06079	1.64856	1.34752	1.95234		1.26286	1.7342			90.9918	75.9272
24	2.38506	1.80678	2.6132	1.49112	2.426	1.76025	2.33608	1.75398		2.45843	1.66845			95.4712	81.7212
26	1.04973		0.929778		0.880633		0.95647			0.922294				88.2844
29	0.161874	2.22054	0.2406	2.30228	0.233663	2.31665	0.266285	2.42067		0.246849	2.34653			75.7656	76.3127
													middel	134.771	117.016
													SD	81.1968	82.96
SbjID	Test1	Retest1	Test2	Retest2	Test3	Retest3	Test4	Retest4		middel_baseline	middel_follow-up
2	0.984976	1.0998	1.03213	1.15897	1.18427	1.11058	1.01108	0.961976		1.07583	1.07718
3	1.14992	1.84405	1.3183	2.28322	1.7372	2.27743	1.58499	2.52322		1.54683	2.36129
5	0.766471	0.567795	0.578481	0.609994	0.592741	0.616275	0.536361	0.546401		0.569195	0.59089
6	2.79329	3.22016	3.25694	2.75865	2.80286	2.64252	2.39976	2.96492		2.81986	2.7887
7	3.07414	3.05315	3.33772	3.18937	3.26938	3.11567	3.29374	3.25174		3.30028	3.18559
8	1.1095	1.66025	1.07517	1.50936	1.35782		1.30963			1.24754	0.503121
10	1.3972	2.35984	1.21021	2.76995	1.03053	2.54785	1.11856	2.62373		1.11976	2.64718
11	0.983478	1.77594	1.04373	2.14732						0.347909	0.715772
12	1.84365	2.74242	2.20474	3.00428	1.72809	3.09996	1.79367	2.89701		1.90883	3.00042
13	1.71157	2.26503	1.4815	2.31671	1.30408	2.30073	1.92019	2.37133		1.56859	2.32959
14	0.743549	0.767585	0.801698	0.740841	0.867961	0.922874	0.750162	0.868809		0.806607	0.844174
15	2.03719	1.06411	1.95609	1.4826	1.94137	1.26504	2.10116	1.53225		1.99954	1.42663
16	0.612202	0.815506	0.625521	0.735874	0.700119	0.791314	0.676693	0.7447		0.667444	0.757296
17	1.41974	1.42942	1.63486	1.65517	1.54266	1.90073	1.26508	1.73718		1.48087	1.76436
19	1.44285	1.4483	1.58793	1.54568	1.64305	1.74227	1.6333	1.63208		1.62143	1.64001
20	2.32105	2.38114	2.33853	2.39124	2.43736	2.26269	2.30192	2.18408		2.35927	2.27933
22	1.6284	1.89511	1.53745	1.75182	1.88736		1.87499			1.7666	0.583939
23	1.62548	2.35037	1.42466	2.30432	1.40897	2.27328	1.33001	2.27447		1.38788	2.28402
24	2.2925	1.6949	2.62375	2.02951	2.49083	2.01517	2.61055	2.08023		2.57505	2.04164
26	1.096	0.105443	0.88284	0.0972022	1.01313	0.0741284	1.23809	0.0926951		1.04468	0.0880086
29	0.122817	2.79463	0.3374	3.21945	0.339446	3.02109	0.300574	2.98414		0.325807	3.07489

## Sheet: fleks90_Trp
SbjID	Test1	Retest1	Test2	Retest2	Test3	Retest3	Test4	Retest4		mean baseline	mean follow-up			Normaliseret baseline	normaliseret follow-up
2	0.169262	0.0630054	0.207852	0.0618519	0.186602	0.0540047	0.1972	0.0635122		0.197218	0.0597896			237.96	157.949		ttest	0.764989
3	0.0731661	0.0355229	0.0844162	0.0371301	0.0893792	0.0379103	0.107205	0.0376196		0.0936667	0.0375533			42.9774	50.9622
5	0.126688	0.100489	0.140038	0.131599						0.140038	0.131599			118.285	167.896
6	0.415804	0.489422	0.473093	0.677647	0.460022	0.60637	0.624521	0.751497		0.519212	0.678504			130.565	351.36
7	0.136623	0.135001	0.156563	0.129454	0.119026	0.133386	0.120976	0.120094		0.132188	0.127645			39.174	42.8571
12	0.450655	0.349923	0.56965	0.361865	0.610225	0.375152	0.595737	0.41642		0.591871	0.384479			162.912	168.918
13	0.0908288	0.0964596	0.109469	0.127715	0.0949614	0.144373	0.148798	0.142837		0.117743	0.138309			84.0287	85.1605
14	0.0674715	0.192072	0.0892204	0.199565	0.0695037	0.194412	0.0711574	0.238357		0.0766271	0.210778			79.6393	49.9703
15	0.107518	0.126857	0.150356	0.152697	0.0991351	0.174572	0.115891	0.135988		0.121794	0.154419			126.187	87.8317
16	0.063119	0.17609	0.0634178	0.207799	0.0716878	0.180884	0.0687583	0.189575		0.0679546	0.192753			102.332	181.554
19	0.187757	0.19426	0.183921	0.215167	0.167184	0.175583	0.17064	0.18305		0.173915	0.191266			917.392	666.105
20	0.182358	0.0569093	0.190172	0.0560081	0.17257	0.0589904	0.192308	0.0608348		0.185017	0.0586111			55.3524	262.284
23	0.264398	0.159165	0.311994	0.191042	0.219946	0.212867	0.190602	0.150415		0.240847	0.184775			179.46	100.975
29	0.0438545	2.09015	0.0425231	2.34052	0.0405389	2.39513	0.0442489	0.339378		0.0424369	1.69168			101.813	138.11
													middel	169.863	179.424
													SD	213.923	158.349
SbjID	Test1	Retest1	Test2	Retest2	Test3	Retest3	Test4	Retest4		middel_test	middel_retest
2	0.0389815	0.0389298	0.0980199	0.0351036	0.0680435	0.04326	0.0825724	0.0351978		0.0828786	0.0378538
3	0.218257	0.057901	0.176406	0.076558	0.204629	0.0664681	0.272798	0.0780399		0.217944	0.0736887
5	0.157625	0.0670834	0.100594	0.0820281	0.11009	0.0815728	0.144485	0.0715431		0.11839	0.0783813
6	0.306272	0.318255	0.483297	0.20153	0.37329	0.198699	0.336406	0.179095		0.397664	0.193108
7	0.313095	0.238036	0.366511	0.25919	0.325134	0.310353	0.320671	0.323971		0.337439	0.297838
12	0.326694	0.220204	0.346519	0.221597	0.390468	0.227861	0.352935	0.23338		0.363307	0.227613
13	0.129829	0.17378	0.147986	0.148663	0.141294	0.157997	0.131086	0.180568		0.140122	0.162409
14	0.0789121	0.217433	0.102594	0.414781	0.0995305	0.407803	0.0865284	0.442836		0.0962177	0.421807
15	0.0739427	0.186797	0.0934247	0.154269	0.112928	0.174977	0.083203	0.198191		0.0965186	0.175812
16	0.066396	0.104594	0.069519	0.114604	0.0641906	0.101443	0.065509	0.102457		0.0664062	0.106168
19	0.0142855	0.0242907	0.0155316	0.0194019	0.0244783	0.0253069	0.0168628	0.0414338		0.0189576	0.0287142
20	0.275017	0.0279676	0.296264	0.0266063	0.36532	0.0195917	0.341173	0.0208411		0.334252	0.0223464
23	0.112609	0.0973188	0.157705	0.147262	0.0994127	0.180786	0.145501	0.220923		0.134206	0.18299
29	0.037198	1.4454	0.0444866	1.06928	0.038851	1.1047	0.0417057	1.50065		0.0416811	1.22488

## Sheet: fleks90_Dlt
SbjID	Test1	Retest1	Test2	Retest2	Test3	Retest3	Test4	Retest4		mean baseline	mean follow-up			Normaliseret baseline	Normaliseret follow-up
2	2.03317	2.13309	2.0414	1.97059	2.07762	1.80879	2.0333	2.07526		2.05078	1.95155			190.623	181.173		ttest	0.0207046
3	1.48273	2.30342	1.50575	2.44164	1.6283	2.45412	1.58838	2.54754		1.57414	2.4811			101.766	105.074
5	0.939736	1.06969	1.00764	1.25853						1.00764	0.41951			177.029	70.9963
6	2.69222	2.67611	2.79142	2.31828	2.65256	2.3607	2.88201	2.32347		2.77533	2.33415			98.421	83.7003
7	3.00896	3.26428	2.93798	3.10412	3.01212	3.10941	2.73508	2.96975		2.89506	3.06109			87.7218	96.0918
12	2.86891	2.77257	2.97358	2.76508	3.12811	2.80567	3.25242	2.67285		3.11804	2.74787			163.348	91.5828
13	2.20525	2.50124	2.40691	2.40431	2.23858	2.41135	2.16686	2.85098		2.27078	2.55555			144.766	109.699
14	1.24463	0.822531	1.40196	1.01017	1.28103	0.837863	1.46775	1.24333		1.38358	1.03046			171.531	122.067
15	2.19178	1.33544	2.36079	1.61407	2.0915	1.81637	2.20458	1.59807		2.21896	1.67617			110.974	117.492
16	0.819449	0.870421	0.786986	0.950955	0.777388	0.915057	0.77073	0.891966		0.778368	0.919326			116.619	121.396
19	1.85887	2.48359	2.1582	2.59768	2.1707	2.35797	2.03898	2.17973		2.12263	2.37846			130.911	145.027
20	2.77983	2.18873	2.77911	2.52626	2.94172	2.32845	2.67256	2.25273		2.7978	2.36915			118.587	103.94
23	1.97571	2.62065	1.86189	2.44053	2.14452	2.55136	1.83291	2.5617		1.94644	2.51786			140.245	110.238
29	0.658751	2.30284	0.639442	2.43661	0.547016	2.50422	0.584438	2.38555		0.590299	2.44213			181.181	79.4216
													middel	138.123	109.85
													SD	32.7288	27.2102
SbjID	Test1	Retest1	Test2	Retest2	Test3	Retest3	Test4	Retest4		middel_baseline	middel_follow-up
2	0.984976	1.0998	1.03213	1.15897	1.18427	1.11058	1.01108	0.961976		1.07583	1.07718
3	1.14992	1.84405	1.3183	2.28322	1.7372	2.27743	1.58499	2.52322		1.54683	2.36129
5	0.766471	0.567795	0.578481	0.609994	0.592741	0.616275	0.536361	0.546401		0.569195	0.59089
6	2.79329	3.22016	3.25694	2.75865	2.80286	2.64252	2.39976	2.96492		2.81986	2.7887
7	3.07414	3.05315	3.33772	3.18937	3.26938	3.11567	3.29374	3.25174		3.30028	3.18559
12	1.84365	2.74242	2.20474	3.00428	1.72809	3.09996	1.79367	2.89701		1.90883	3.00042
13	1.71157	2.26503	1.4815	2.31671	1.30408	2.30073	1.92019	2.37133		1.56859	2.32959
14	0.743549	0.767585	0.801698	0.740841	0.867961	0.922874	0.750162	0.868809		0.806607	0.844174
15	2.03719	1.06411	1.95609	1.4826	1.94137	1.26504	2.10116	1.53225		1.99954	1.42663
16	0.612202	0.815506	0.625521	0.735874	0.700119	0.791314	0.676693	0.7447		0.667444	0.757296
19	1.44285	1.4483	1.58793	1.54568	1.64305	1.74227	1.6333	1.63208		1.62143	1.64001
20	2.32105	2.38114	2.33853	2.39124	2.43736	2.26269	2.30192	2.18408		2.35927	2.27933
23	1.62548	2.35037	1.42466	2.30432	1.40897	2.27328	1.33001	2.27447		1.38788	2.28402
29	0.122817	2.79463	0.3374	3.21945	0.339446	3.02109	0.300574	2.98414		0.325807	3.07489

## Sheet: abd_Trp
SbjID	Test1	Retest1	Test2	Retest2	Test3	Retest3	Test4	Retest4		mean baseline	mean follow-up		Normaliseret baseline	Normaliseret_follow-up
2	0.0721943	0.0380263	0.10372	0.0497083	0.124452	0.0556724	0.122702	0.059385		0.116958	0.0549219		141.12	145.09	ttest	0.530266
3	0.14282	0.0393474	0.129473	0.0518211	0.130675	0.0534966	0.175737	0.0434258		0.145295	0.0495812		66.6661	67.2847
5	0.243796	0.153795	0.125602	0.211793	0.093362	0.256237	0.149599	0.241112		0.122854	0.236381		103.771	301.578
6	0.479333	0.466799	0.580029	0.339677	0.635142	0.52891	0.554041	0.488232		0.589737	0.452273		148.3	234.207
8	0.0417338	0.116807	0.0713435	0.139278	0.0725907	0.168771	0.119806	0.169253		0.0879134	0.159101		25.6977	48.759
10	0.210087	0.0686158	0.214476	0.0853413	0.31169	0.0830976	0.270687	0.0886463		0.265618	0.0856951		106.156	99.1712
11	0.0210683	0.16415	0.0587618	0.166577	0.0321422	0.172934				0.045452	0.11317		62.3891	75.6069
12	0.295031	0.214983	0.322325	0.243684	0.350976	0.340806	0.320681	0.247552		0.331327	0.277347		91.1975	121.85
13	0.124442	0.150154	0.134265	0.15066	0.127318	0.167175	0.121133	0.192687		0.127572	0.170174		91.0436	104.781
14	0.090158	0.281948	0.1099	0.393117	0.0945354	0.274767	0.119718	0.328889		0.108051	0.332258		112.298	78.7702
15	0.0475594	0.0368388	0.0494206	0.0593083	0.0481123	0.0835907	0.049882	0.101573		0.0491383	0.0814907		50.9107	46.351
16	0.0892543	0.153034	0.0889971	0.156419	0.101153	0.188349	0.11	0.166625		0.10005	0.170464		150.664	160.561
17	0.111127	0.0926197	0.05339	0.102088	0.0521787	0.0643621	0.0433128	0.0680798		0.0496272	0.0781767		88.541	108.617
19	0.163707	0.227049	0.170082	0.279891	0.165098	0.237081	0.184089	0.23176		0.17309	0.249577		913.038	869.178
20	0.160913	0.0190922	0.18697	0.0355207	0.165191	0.035016	0.156896	0.03048		0.169686	0.0336723		50.7657	150.683
21	0.0432227	0.102275	0.0463454	0.107212	0.053074	0.145903				0.0497097	0.0843718		88.4638	26.7149
22	0.0267812	0.0248516	0.0280572	0.0195409	0.0439185	0.0233372	0.0403532	0.0268214		0.037443	0.0232332		81.1994	68.021
23	0.25503	0.143503	0.240249	0.155271	0.217932	0.203929	0.241069	0.209953		0.233083	0.189718		173.675	103.676
24	0.116019	0.0929096	0.132739	0.107939	0.131251	0.122006	0.156853	0.10244		0.140281	0.110795		167.775	180.18
26	0.0353196	0.0384161	0.0457315	0.038698	0.041219	0.0385545	0.0429354	0.0410055		0.0432953	0.0394193		54.1128	94.163
29	0.0611605	0.0953716	0.0555335	0.0993742	0.0528107	0.0712086	0.0567568	0.0876842		0.0550337	0.086089		132.035	7.02838
												middel	138.087	147.251
												SD	182.232	179.077
SbjID	Test1	Retest1	Test2	Retest2	Test3	Retest3	Test4	Retest4		middel_test	middel_retest
2	0.0389815	0.0389298	0.0980199	0.0351036	0.0680435	0.04326	0.0825724	0.0351978		0.0828786	0.0378538
3	0.218257	0.057901	0.176406	0.076558	0.204629	0.0664681	0.272798	0.0780399		0.217944	0.0736887
5	0.157625	0.0670834	0.100594	0.0820281	0.11009	0.0815728	0.144485	0.0715431		0.11839	0.0783813
6	0.306272	0.318255	0.483297	0.20153	0.37329	0.198699	0.336406	0.179095		0.397664	0.193108
8	0.247209	0.333893	0.340069	0.253699	0.296174	0.372868	0.390076	0.352334		0.342106	0.3263
10	0.231686	0.109116	0.191964	0.0684741	0.224669	0.0871677	0.334008	0.103592		0.250214	0.0864112
11	0.0336471	0.130565	0.023382	0.134485	0.0949244	0.155183	0.100251	0.15938		0.0728525	0.149683
12	0.326694	0.220204	0.346519	0.221597	0.390468	0.227861	0.352935	0.23338		0.363307	0.227613
13	0.129829	0.17378	0.147986	0.148663	0.141294	0.157997	0.131086	0.180568		0.140122	0.162409
14	0.0789121	0.217433	0.102594	0.414781	0.0995305	0.407803	0.0865284	0.442836		0.0962177	0.421807
15	0.0739427	0.186797	0.0934247	0.154269	0.112928	0.174977	0.083203	0.198191		0.0965186	0.175812
16	0.066396	0.104594	0.069519	0.114604	0.0641906	0.101443	0.065509	0.102457		0.0664062	0.106168
17	0.0410117	0.0685229	0.0540136	0.0686056	0.0655498	0.0809443	0.0485863	0.0663742		0.0560499	0.0719747
19	0.0142855	0.0242907	0.0155316	0.0194019	0.0244783	0.0253069	0.0168628	0.0414338		0.0189576	0.0287142
20	0.275017	0.0279676	0.296264	0.0266063	0.36532	0.0195917	0.341173	0.0208411		0.334252	0.0223464
21	0.0537067	0.319351	0.0580074	0.271369	0.0621887	0.328784	0.0483804	0.347317		0.0561922	0.315823
22	0.010747	0.0602782	0.106207	0.0218408	0.0164131	0.0257966	0.0157171	0.0548303		0.0461124	0.0341559
23	0.112609	0.0973188	0.157705	0.147262	0.0994127	0.180786	0.145501	0.220923		0.134206	0.18299
24	0.0435742	0.0403313	0.0864478	0.0511932	0.0958444	0.0783124	0.0685461	0.054968		0.0836128	0.0614912
26	0.0800986	0.0375093	0.0991049	0.0433582	0.0693298	0.0423452	0.0715934	0.0398851		0.0800094	0.0418628
29	0.037198	1.4454	0.0444866	1.06928	0.038851	1.1047	0.0417057	1.50065		0.0416811	1.22488

## Sheet: abd_Dlt
SbjID	Test1	Retest1	Test2	Retest2	Test3	Retest3	Test4	Retest4		mean baseline	mean follow-up			normaliset baseline	normaliseret follow-up
2	1.28792	1.20319	1.63219	1.46912	1.59714	1.91572	1.85502	2.12188		1.69478	1.83557			157.533	170.406	ttest	0.42086
3	1.70776	2.61099	1.64502	2.64806	2.3404	2.54916	2.05191	2.18673		2.01245	2.46132			130.101	104.236
5	0.724805	0.708481	0.544196	0.835082	0.548025	0.887752	0.513356	0.822172		0.535192	0.848335			94.0263	143.569
6	3.16496	3.33467	3.13713	3.42141	3.07588	3.22663	3.31208	3.54593		3.17503	3.39799			112.595	121.849
8	0.953533	1.61024	1.34357	2.18092	1.05976	2.15357	1.49994	2.38968		1.30109	2.24139			104.292	445.497
10	1.48641	2.65832	1.43602	3.11365	1.63734	2.97523	1.32482	3.17577		1.46606	3.08822			130.926	116.661
11	0.75496	2.0033	0.995876	1.95023	0.943425	1.88306				0.969651	1.91664			278.708	267.773
12	1.38423	3.05832	2.47418	2.90427	1.98261	2.95735	2.31296	3.12426		2.25658	2.99529			118.218	99.8293
13	2.76906	2.79037	2.74163	2.30348	2.49719	2.60728	2.48666	2.23523		2.57516	2.382			164.17	102.25
14	1.61888	1.24915	1.78701	1.58267	1.74118	1.12343	2.20176	1.57365		1.90999	1.42658			236.793	168.992
15	1.44069	0.574807	1.79228	0.909761	1.71512	1.35918	1.7093	1.44089		1.7389	1.23661			86.9652	86.6805
16	0.655877	0.732409	0.801582	0.744886	0.773167	0.820106	0.79995	0.885118		0.791566	0.816703			118.597	107.845
17	1.03073	1.41348	0.980507	0.973711	0.706304	1.69661	0.578946	1.48958		0.755252	1.38664			51.0007	78.5913
19	1.31988	1.76849	1.44298	2.03973	1.26546	1.75613	1.25563	1.49447		1.32136	1.76344			81.4937	107.526
20	2.31375	2.30403	2.52845	2.43421	2.57394	2.40255	2.37716	2.4776		2.49318	2.43812			105.676	106.966
21	0.585745	0.609413	0.836193	0.652774	1.03263	0.617063				0.934414	0.634919			89.9479	51.365
22	0.898297	1.24877	0.735725	1.64283	0.891186	1.76959	1.00173	1.2946		0.876214	1.56901			49.5989	268.694
23	2.34476	2.54043	2.38899	2.88444	2.67056	2.80316	2.37797	2.3377		2.47917	2.6751			178.63	117.122
24	2.23356	2.1748	2.22205	2.09993	2.11861	2.06176	2.51774	2.08556		2.28613	2.08242			88.7802	101.997
26	1.49356	0.0954847	2.06391	0.120097	1.92816	0.101516	1.85694	0.0966096		1.94967	0.106074			186.627	120.527
29	0.222525	2.30909	0.120849	2.29211	0.117897	2.11684	0.101792	2.21657		0.113513	2.2085			34.8405	71.8238
									middel	1.60168	1.88147		middel	123.787	140.962
													SD	60.2467	88.8289
SbjID	Test1	Retest1	Test2	Retest2	Test3	Retest3	Test4	Retest4		middel_baseline	middel_follow-up
2	0.984976	1.0998	1.03213	1.15897	1.18427	1.11058	1.01108	0.961976		1.07583	1.07718
3	1.14992	1.84405	1.3183	2.28322	1.7372	2.27743	1.58499	2.52322		1.54683	2.36129
5	0.766471	0.567795	0.578481	0.609994	0.592741	0.616275	0.536361	0.546401		0.569195	0.59089
6	2.79329	3.22016	3.25694	2.75865	2.80286	2.64252	2.39976	2.96492		2.81986	2.7887
8	1.1095	1.66025	1.07517	1.50936	1.35782		1.30963			1.24754	0.503121
10	1.3972	2.35984	1.21021	2.76995	1.03053	2.54785	1.11856	2.62373		1.11976	2.64718
11	0.983478	1.77594	1.04373	2.14732						0.347909	0.715772
12	1.84365	2.74242	2.20474	3.00428	1.72809	3.09996	1.79367	2.89701		1.90883	3.00042
13	1.71157	2.26503	1.4815	2.31671	1.30408	2.30073	1.92019	2.37133		1.56859	2.32959
14	0.743549	0.767585	0.801698	0.740841	0.867961	0.922874	0.750162	0.868809		0.806607	0.844174
15	2.03719	1.06411	1.95609	1.4826	1.94137	1.26504	2.10116	1.53225		1.99954	1.42663
16	0.612202	0.815506	0.625521	0.735874	0.700119	0.791314	0.676693	0.7447		0.667444	0.757296
17	1.41974	1.42942	1.63486	1.65517	1.54266	1.90073	1.26508	1.73718		1.48087	1.76436
19	1.44285	1.4483	1.58793	1.54568	1.64305	1.74227	1.6333	1.63208		1.62143	1.64001
20	2.32105	2.38114	2.33853	2.39124	2.43736	2.26269	2.30192	2.18408		2.35927	2.27933
21	1.44871	1.49799	1.56477	1.81482	1.55175	1.89346				1.03884	1.23609
22	1.6284	1.89511	1.53745	1.75182	1.88736		1.87499			1.7666	0.583939
23	1.62548	2.35037	1.42466	2.30432	1.40897	2.27328	1.33001	2.27447		1.38788	2.28402
24	2.2925	1.6949	2.62375	2.02951	2.49083	2.01517	2.61055	2.08023		2.57505	2.04164
26	1.096	0.105443	0.88284	0.0972022	1.01313	0.0741284	1.23809	0.0926951		1.04468	0.0880086
29	0.122817	2.79463	0.3374	3.21945	0.339446	3.02109	0.300574	2.98414		0.325807	3.07489

[truncated: 2 more sheets: dyn_Trp, dyn_Dlt]
